# Supplementary material for: Occurrence of Seahorses Hippocampus spp. in the Southernmost Part of Western Europe: A New Maximum Depth Record
Source: Animals (Basel). 2024 Aug 12;14(16):2328. doi: 10.3390/ani14162328 (PMC11350901; doi:10.3390/ani14162328)
Supplement: Supplementary file 1 [file animals-14-02328-s001.zip]

Archive with 1 entries (1 files):
- animals-3113809-supplementary.pdf
